# Supplementary material for: Genome-Wide Identification, Expression, and Protein Interaction of GRAS Family Genes During Arbuscular Mycorrhizal Symbiosis in Poncirus trifoliata
Source: Int J Mol Sci. 2025 Feb 27;26(5):2082. doi: 10.3390/ijms26052082 (PMC11900033; doi:10.3390/ijms26052082)
Supplement: Supplementary file 1 [file ijms-26-02082-s001.zip]

Archive with 9 entries (9 files):
- Figure S2.tif
- Figure S3.tif
- Table S1.xlsx
- Table S2.xlsx
- Table S3.xlsx
- Table S4.xlsx
- Table S5.xlsx
- Table S6.xlsx
- Figure S1.tif
