# Supplementary material for: Genome-Wide Identification, Expression, and Protein Interaction of GRAS Family Genes During Arbuscular Mycorrhizal Symbiosis in Poncirus trifoliata
Source: Int J Mol Sci. 2025 Feb 27;26(5):2082. doi: 10.3390/ijms26052082 (PMC11900033; doi:10.3390/ijms26052082)
Supplement: Supplementary file 1 [file ijms-26-02082-s001.zip › Table S1.xlsx]

## Sheet: Sheet1
Table S1 Basic information of the GRAS genes in Poncirus Trifoliata.
Name	Gene ID	PSSM-ID	From	TO	E-Value	Bitscore	Accession	Short name
PtGRAS1	Pt1g002780	397536	156	517	2.38e-155	447.88	pfam03514	GRAS
PtGRAS2	Pt1g013090	397536	77	446	2.15e-179	505.66	pfam03514	GRAS
PtGRAS3	Pt1g015640	397536	170	540	0	538.02	pfam03514	GRAS
PtGRAS4	Pt1g016350	397536	531	817	8.42e-120	366.61	pfam03514	GRAS
PtGRAS5	Pt2g002190	397536	392	789	3.9e-148	438.64	pfam03514	GRAS
PtGRAS6	Pt2g009710	397536	319	683	1.92e-174	502.2	pfam03514	GRAS
PtGRAS7	Pt2g015050	397536	166	536	0	550.35	pfam03514	GRAS
PtGRAS8	Pt2g018850	397536	229	590	3.45e-178	508.36	pfam03514	GRAS
PtGRAS9	Pt2g027860	397536	128	498	2.3e-166	474.85	pfam03514	GRAS
PtGRAS10	Pt3g006760	397536	285	651	1.19e-164	476.77	pfam03514	GRAS
PtGRAS11	Pt3g008190	397536	367	730	1.24e-114	350.43	pfam03514	GRAS
PtGRAS12	Pt3g010100	397536	141	513	3.83e-132	388.18	pfam03514	GRAS
PtGRAS13	Pt3g024780	397536	76	459	4.38e-115	342.72	pfam03514	GRAS
PtGRAS14	Pt3g030510	397536	158	514	5.97e-141	410.9	pfam03514	GRAS
PtGRAS15	Pt3g040090	397536	341	699	5.74e-117	355.43	pfam03514	GRAS
PtGRAS16	Pt3g040100	397536	307	664	1.7e-116	353.12	pfam03514	GRAS
PtGRAS17	Pt4g001130	397536	49	473	2.78e-152	438.25	pfam03514	GRAS
PtGRAS18	Pt4g005680	397536	131	501	2.04e-132	388.56	pfam03514	GRAS
PtGRAS19	Pt4g023020	397536	375	746	1.08e-162	474.46	pfam03514	GRAS
PtGRAS20	Pt5g005370	397536	101	476	5.96e-110	330.4	cl15987	GRAS
PtGRAS21	Pt5g007240	397536	218	393	4e-74	236.02	cl15987	GRAS
PtGRAS22	Pt5g008520	397536	109	439	2.2e-109	327.7	cl15987	GRAS
PtGRAS23	Pt6g004680	397536	206	567	5.86e-179	509.9	pfam03514	GRAS
PtGRAS24	Pt6g010430	397536	83	437	3.41e-158	451.73	pfam03514	GRAS
PtGRAS25	Pt6g010910	397536	462	814	8.32e-168	490.64	pfam03514	GRAS
PtGRAS26	Pt6g012430	397536	139	501	5.36e-46	164.76	cl15987	GRAS
PtGRAS27	Pt6g012440	397536	99	479	6.43e-28	114.3	cl15987	GRAS
PtGRAS28	Pt6g015060	397536	374	745	4.21e-166	483.32	pfam03514	GRAS
PtGRAS29	Pt7g001420	397536	211	606	1.42e-94	294.96	cl15987	GRAS
PtGRAS30	Pt7g002100	397536	210	605	1.09e-94	295.34	cl15987	GRAS
PtGRAS31	Pt7g016010	397536	108	489	1.74e-124	367.76	pfam03514	GRAS
PtGRAS32	Pt7g016410	397536	52	455	2.58e-109	328.09	cl15987	GRAS
PtGRAS33	Pt7g018450	397536	160	530	7.55e-110	331.94	cl15987	GRAS
PtGRAS34	Pt7g018690	397536	254	622	2.1e-123	369.69	pfam03514	GRAS
PtGRAS35	Pt8g010410	397536	421	794	1.68e-144	429.78	pfam03514	GRAS
PtGRAS36	Pt8g010420	397536	256	625	5.73e-146	427.85	pfam03514	GRAS
PtGRAS37	Pt8g010430	397536	313	683	1.12e-152	446.73	pfam03514	GRAS
PtGRAS38	Pt8g010440	397536	334	702	4.57e-147	433.25	pfam03514	GRAS
PtGRAS39	Pt9g019430	397536	235	609	1.4e-137	405.51	pfam03514	GRAS
PtGRAS40	Pt9g021350	397536	152	521	7.51e-127	375.08	pfam03514	GRAS
PtGRAS41	PtUn014480	397536	43	441	2.99e-105	316.91	cl15987	GRAS
