# Supplementary material for: Genome-Wide Identification, Expression, and Protein Interaction of GRAS Family Genes During Arbuscular Mycorrhizal Symbiosis in Poncirus trifoliata
Source: Int J Mol Sci. 2025 Feb 27;26(5):2082. doi: 10.3390/ijms26052082 (PMC11900033; doi:10.3390/ijms26052082)
Supplement: Supplementary file 1 [file ijms-26-02082-s001.zip › Table S2.xlsx]

## Sheet: Sheet1
Table S2 Basic information of the GRAS genes in Poncirus Trifoliata.
Gene Name	ID	Number of Amino Acids Residues	Molecular weight	isoelectric point (pI)	Grand average of hydropathicity (GRAVY)	The instability index (II)
PtGRAS1	Pt1g002780	531	58168.3	5.4	-0.085	52.21
PtGRAS2	Pt1g013090	447	50089.5	7.64	-0.226	49.29
PtGRAS3	Pt1g015640	540	60188	5.44	-0.365	56.56
PtGRAS4	Pt1g016350	818	90826	5.57	-0.272	42.35
PtGRAS5	Pt2g002190	793	86568.2	6.2	-0.024	42
PtGRAS6	Pt2g009710	684	75050.8	5.62	-0.262	57.77
PtGRAS7	Pt2g015050	536	59958	5.79	-0.29	55.71
PtGRAS8	Pt2g018850	595	65108.3	5.07	-0.274	48.08
PtGRAS9	Pt2g027860	498	55901.2	5.57	-0.297	52.03
PtGRAS10	Pt3g006760	667	74108.3	5.72	-0.45	51.89
PtGRAS11	Pt3g008190	731	80860.6	6.82	-0.316	48.09
PtGRAS12	Pt3g010100	514	57252.6	6.84	-0.138	52.35
PtGRAS13	Pt3g024780	460	51755.5	5.23	-0.38	44.94
PtGRAS14	Pt3g030510	519	58442.4	6.1	-0.298	48.78
PtGRAS15	Pt3g040090	700	76984.6	5.54	-0.176	55.16
PtGRAS16	Pt3g040100	665	73533	5.45	-0.262	59.3
PtGRAS17	Pt4g001130	478	53577.6	5.71	-0.145	62.64
PtGRAS18	Pt4g005680	504	56406.9	6.55	-0.163	44.75
PtGRAS19	Pt4g023020	749	84443.3	5.49	-0.474	50.76
PtGRAS20	Pt5g005370	479	55216.7	6.31	-0.438	49.22
PtGRAS21	Pt5g007240	416	45838.6	5.09	-0.375	53
PtGRAS22	Pt5g008520	444	48601.3	5.16	-0.257	40.48
PtGRAS23	Pt6g004680	576	63525.4	5.1	-0.348	47.7
PtGRAS24	Pt6g010430	441	48320.1	5.16	-0.067	57.98
PtGRAS25	Pt6g010910	833	91077.8	6.06	-0.455	59.44
PtGRAS26	Pt6g012430	502	57078.3	4.75	-0.385	41.92
PtGRAS27	Pt6g012440	480	55344	5.24	-0.369	45.7
PtGRAS28	Pt6g015060	747	84951.5	5.9	-0.563	53.33
PtGRAS29	Pt7g001420	607	66936.5	5.7	-0.145	49.49
PtGRAS30	Pt7g002100	606	66992.5	5.84	-0.169	49.59
PtGRAS31	Pt7g016010	490	55347	5.26	-0.388	48.24
PtGRAS32	Pt7g016410	459	51473	5.8	-0.054	42.6
PtGRAS33	Pt7g018450	531	59504.7	6.09	-0.083	48.62
PtGRAS34	Pt7g018690	622	68691.1	5.27	-0.398	52.03
PtGRAS35	Pt8g010410	800	89927.9	5.11	-0.542	42.98
PtGRAS36	Pt8g010420	632	71839.8	5.98	-0.561	44.38
PtGRAS37	Pt8g010430	687	77592.1	6.53	-0.599	48.43
PtGRAS38	Pt8g010440	706	79881.7	6.25	-0.594	51.79
PtGRAS39	Pt9g019430	609	67904.1	6.16	-0.533	53.92
PtGRAS40	Pt9g021350	529	59415.4	5.39	-0.271	45.58
PtGRAS41	PtUn014480	448	49757.6	5.69	-0.133	47.54
