# Supplementary material for: Genome-Wide Identification, Expression, and Protein Interaction of GRAS Family Genes During Arbuscular Mycorrhizal Symbiosis in Poncirus trifoliata
Source: Int J Mol Sci. 2025 Feb 27;26(5):2082. doi: 10.3390/ijms26052082 (PMC11900033; doi:10.3390/ijms26052082)
Supplement: Supplementary file 1 [file ijms-26-02082-s001.zip › Table S3.xlsx]

## Sheet: Sheet1
Table S3 The gene list for all the clades in the phylogenetic tree of GRAS genes from P. trifoliata, A. thaliana, and M. truncatula.
PAT1	SHR	GRAS	SCL3	DELLA	SCR	LAS	HAM
Pt2g015050	Pt7g016010	Mt7g0270031	Mt4g0057891	Mt2g0306641	Mt1g0200401	Pt1g016350	Mt7g0230731
Mt5g0447691	Mt5g0401131	Mt1g0194621	Pt2g009710	Pt1g002780	Pt5g005370	AT1G55580	Mt7g0230771
AT5G48150	AT4G37650	Mt2g0294461	Mt7g0224271	AT5G17490	AT1G63100	Pt7g018690	Mt4g0012071
AT2G04890	Pt3g024780	Mt2g0294471	Mt8g0357601	AT3G03450	Mt4g0057291	Mt4g0039661	Pt3g040090
AT1G50600	Mt2g0329591	AT1G07530	Pt9g021350	AT1G66350	Pt3g006760	AT5G66770	Pt3g040100
Pt1g015640	PtUn014480	AT2G29060	Mt4g005789	Mt3g0110971	Mt1g0183641	AT3G50650	AT4G00150
Mt5g0445331	Mt2g0323111	Pt8g010410	Pt4g005680	Pt6g004680	Pt3g030510		AT2G45160
Mt3g0101141	AT3G49950	Mt4g0031721	Pt3g010100	Mt8g0376381	AT5G41920		AT3G60630
AT4G17230	Mt5g0401421	Mt2g0328391	Mt3g0085681	Pt2g018850	Mt4g0038761		Pt3g008190
Mt2g0290241	Pt7g016410	Mt4g0031711	Mt3g0085361	AT2G01570	Pt6g010430		Pt7g001420
Pt2g027860	Mt4g0053901	Mt4g0031701	AT1G50420	AT1G14920	Mt7g0245601		Pt7g002100
Mt4g0076091		Mt4g0031731	Pt4g001130		Pt6g010910		Pt7g018450
Pt1g013090		Mt2g0328341	Mt1g0207361		AT3G54220		Mt8g0373561
Mt2g0319091		Mt2g0328371	Mt5g0396491				Mt5g0403741
AT1G21450		Mt2g0328361	Mt4g0038851				AT4G36710
Pt5g007240		Mt2g0328381	Pt2g002190				Pt5g008520
Mt3g0125811		AT1G07520					Mt3g0114841
Mt1g0159461		AT3G46600					Mt5g0424131
AT5G52510		AT5G59450					Mt8g0383981
Pt9g019430		Pt6g015060					Pt6g012440
Mt7g0236851		Mt7g0238891					Pt6g012430
Mt6g0468561		Pt4g023020.2
		AT2G37650
		Pt8g010430
		Pt8g010440
		Pt8g010420
		Mt4g0031741
		Mt2g0328401
		Mt2g0328411
		Mt2g0328431
Pt6g012430
