# Supplementary material for: Genome-Wide Identification, Expression, and Protein Interaction of GRAS Family Genes During Arbuscular Mycorrhizal Symbiosis in Poncirus trifoliata
Source: Int J Mol Sci. 2025 Feb 27;26(5):2082. doi: 10.3390/ijms26052082 (PMC11900033; doi:10.3390/ijms26052082)
Supplement: Supplementary file 1 [file ijms-26-02082-s001.zip › Table S4.xlsx]

## Sheet: TBtools.kaks.tab
Table S4 Ka/Ks ratio and homology of homologous PtGRAS genes.
ID_1	ID_2	Ka	Ks	Ka_Ks	EffectiveLen	AverageS-sites	AverageN-sites	cN	cS	pN	pS
PtGRAS3	PtGRAS7	0.239654	2.70663	0.0885434	1590	373.333	1216.67	249.583	272.417	0.205137	0.729688
PtGRAS7	PtGRAS9	0.274805	2.1273	0.12918	1491	348.667	1142.33	262.833	246.167	0.230085	0.706023
PtGRAS8	PtGRAS23	0.238014	1.826	0.130347	1641	381.667	1259.33	256.833	261.167	0.203944	0.684279
PtGRAS11	PtGRAS15	0.389362	1.93522	0.201198	1914	430.5	1483.5	450.583	298.417	0.30373	0.693186
PtGRAS12	PtGRAS18	0.217148	2.23956	0.0969602	1491	337.833	1153.17	217.417	240.583	0.188539	0.712136
PtGRAS19	PtGRAS35	0.338144	1.5276	0.221356	2151	475.083	1675.92	456.167	309.833	0.272189	0.652166
PtGRAS28	PtGRAS35	0.354749	1.95293	0.18165	2163	479.833	1683.17	475.75	333.25	0.282652	0.694512
