# Supplementary material for: Genome-Wide Identification, Expression, and Protein Interaction of GRAS Family Genes During Arbuscular Mycorrhizal Symbiosis in Poncirus trifoliata
Source: Int J Mol Sci. 2025 Feb 27;26(5):2082. doi: 10.3390/ijms26052082 (PMC11900033; doi:10.3390/ijms26052082)
Supplement: Supplementary file 1 [file ijms-26-02082-s001.zip › Table S5.xlsx]

## Sheet: Sheet1
Table S5. The mycorrhizal colonization rate in the mycorrhizal roots (AM) and control roots (NM) of P. trifoliata.
Samples	F%	M%	m%	A%	a%
NM1	0	0	0	0	0
NM2	0	0	0	0	0
NM3	0	0	0	0	0
AM1	41.1765	33.5882	81.5714	8.38824	24.9737
AM2	42.3077	28.8462	68.1818	15.8462	54.9333
AM3	53.3333	26.4	49.5	12.6667	47.9798
F%, frequency of mycorrhiza in the root system, M%, intensity of the mycorrhizal colonization in the root system, m%, intensity of the mycorrhizal colonization in the root fragments, A%, arbuscule abundance in the root system, a%, arbuscule abundance in mycorrhizal parts of root fragments
