# Supplementary material for: Genome-Wide Identification, Expression, and Protein Interaction of GRAS Family Genes During Arbuscular Mycorrhizal Symbiosis in Poncirus trifoliata
Source: Int J Mol Sci. 2025 Feb 27;26(5):2082. doi: 10.3390/ijms26052082 (PMC11900033; doi:10.3390/ijms26052082)
Supplement: Supplementary file 1 [file ijms-26-02082-s001.zip › Table S6.xlsx]

## Sheet: Sheet1
Table S6 The sequences of primers used in this study.
NAME	Primer sequence
qRT-PCR primers
qRT-PtGRAS1F	TCGCCTATGGAAATGGTGCTGG
qRT-PtGRAS1R	TGGCTGGTTGTGATTCGATTCTTG
qRT-PtGRAS6F	AGCCATAACGGACCATACTTC
qRT-PtGRAS6R	ATGCCACTATGTTTCTTATCTCC
qRT-PtGRAS12F	TGAAGTTAAGGAAGAAGGGAACG
qRT-PtGRAS12R	AGCATGAGCTTTGTCACGG
qRT-PtGRAS18F	TCTCATGCCTCGGCTTTGTT
qRT-PtGRAS18R	AAGAGGCTGAACCGATGCAA
qRT-PtGRAS26F	TTGTGGCACCCTACATCTCC
qRT-PtGRAS26R	GTCCTCCAATCGTCACTTCATA
qRT-PtGRAS28F	AATGCACCCTTCTTTGTCACCC
qRT-PtGRAS28R	CTCCACTCTTTCCCAGCCCTCA
qRT-PteIF1α F	GCCCAAGTCCTTCGTATGCT
qRT-PteIF1α R	CTTGTGCATCTTCCCACGGA
Y2H primers
EcoRI-PtGRAS1 F	GGAGGCCAGTGAATTCATGGTTCTGTACGACTCTGC
BamHI-PtGRAS1 R	CGAGCTCGATGGATCCTTAATTACTATTCTGATGACTCATCATTACATCT
EcoRI-PtGRAS6 F	GGAGGCCAGTGAATTCATGATTAATTCAGTGTGTGGAAGTGC
BamHI-PtGRAS6 R	CGAGCTCGATGGATCCTTAGCATCGCCATGCAGAAG
EcoRI-PtGRAS9 F	GGAGGCCAGTGAATTCATGTCCTTTCAAACCTACAAGGAG
BamHI-PtGRAS9 R	CGAGCTCGATGGATCCTCACTTCCATGCAGAAGAGGTG
EcoRI-PtGRAS12 F	GGAGGCCAGTGAATTCATGGTTTATGATTTTTTGTTTAACACTCATAAG
BamHI-PtGRAS12 R	CGAGCTCGATGGATCCTTAGCATTTCCAGCAAGAAGTAG
EcoRI-PtGRAS13 F	GGAGGCCAGTGAATTCATGGACATAACTCTTTTTTCTCCAAAAGG
BamHI-PtGRAS13 R	CGAGCTCGATGGATCCTTAGGGTTTCCATGCTGAAGC
EcoRI-PtGRAS14 F	GGAGGCCAGTGAATTCATGATGAGAGGAGGATTTGAAGTTGT
BamHI-PtGRAS14 R	CGAGCTCGATGGATCCCTACCTAGAAGCATGAGAAGTCCA
EcoRI-PtGRAS17 F	GGAGGCCAGTGAATTCATGGCAGGAATGGTTCAAGAG
BamHI-PtGRAS17 R	CGAGCTCGATGGATCCTCAATCGTACCTTCTAAATCTCCAGG
EcoRI-PtGRAS18 F	GGAGGCCAGTGAATTCATGGCGCCTGATTTCCAG
BamHI-PtGRAS18 R	CGAGCTCGATGGATCCTTAGTAGGAACATTTCCAGCAAGAAG
EcoRI-PtGRAS20 F	GGAGGCCAGTGAATTCATGGAAGATACAGAAGAAGAAGAAGAGTTT
BamHI-PtGRAS20 R	CGAGCTCGATGGATCCTCATACACAGTGCCATGCAGAG
EcoRI-PtGRAS26 F	GGAGGCCAGTGAATTCATGACGCAACAAGAGTTTCTTCAG
BamHI-PtGRAS26 R	CGAGCTCGATGGATCCTTAACTTCTCCAAGCAGAGACTCT
EcoRI-PtGRAS28 F	GGAGGCCAGTGAATTCATGGATCCGAGGTTGAGGG
BamHI-PtGRAS28 R	CGAGCTCGATGGATCCCTACACAGGTTTCCAAGCTGAAAG
EcoRI-PtGRAS35 F	GGAGGCCAGTGAATTCATGGATCCAAATTCCAATCGGTT
BamHI-PtGRAS35 R	CGAGCTCGATGGATCCTCACAACTCCGGCGCA
EcoRI-PtGRAS36 F	GGAGGCCAGTGAATTCATGAATGGATTTGAATTTGGCCG
BamHI-PtGRAS36 R	CGAGCTCGATGGATCCTCAATTTTGTGAATCCTGAACAGGTTT
EcoRI-PtGRAS 14F	GGAGGCCAGTGAATTCATGGCAAAGGTGGTGTTCTC
BamHI-PtGRAS 14R	CGAGCTCGATGGATCCTCAAAGGAACTTCCAAACGGAAAC
EcoRI-PtGRAS 15F	GGAGGCCAGTGAATTCATGGCTGGTTTCAGAGAATTATCA
BamHI-PtGRAS 15R	CGAGCTCGATGGATCCTTACCAGTTCTGCTTGAAATAAGGATG
EcoRI-PtGRAS 16F	GGAGGCCAGTGAATTCATGGCTGGTTTGGGAGAAT
BamHI-PtGRAS 16R	CGAGCTCGATGGATCCTTACTCTCGGTGAAACTTCCAAACT
EcoRI-PtGRAS40 F	GGAGGCCAGTGAATTCATGCACGAGAGCTTCAATCA
BamHI-PtGRAS40 R	CGAGCTCGATGGATCCTTAAGAGGATGAAGCATTGTTTACTTG
EcoRI-PtGRAS41 F	GGAGGCCAGTGAATTCATGAAAGCTGAGCTAAGAGCAAAC
BamHI-PtGRAS41 R	CGAGCTCGATGGATCCTTAATCCTCCAAGCCATTTGGG
BiFC primers
SpeI-PtrRAD1 F	GATACATATGGGATCTACTAGTATGGCGCCTGATTTCCAG
SalI-PtrRAD1 R	CATCCCGGGGGTACCGTCGACGTAGGAACATTTCCAGCAAGAAG
SpeI-PtrRAD2 F	GATACATATGGGATCTACTAGTATGGTTTATGATTTTTTGTTTAACACTCATAAG
SalI-PtrRAD2 R	CATCCCGGGGGTACCGTCGACGCATTTCCAGCAAGAAGTAG
SpeI-PtrRAM1 F	GATACATATGGGATCTACTAGTATGATTAATTCAGTGTGTGGAAGTGC
SalI-PtrRAM1 R	CATCCCGGGGGTACCGTCGACGCATCGCCATGCAGAAG
